# Supplementary material for: Combined Treatment with Host-Directed and Anticytomegaloviral Kinase Inhibitors: Mechanisms, Synergisms and Drug Resistance Barriers
Source: Pharmaceutics. 2023 Nov 27;15(12):2680. doi: 10.3390/pharmaceutics15122680 (PMC10748244; doi:10.3390/pharmaceutics15122680)
Supplement: Supplementary file 1 [file pharmaceutics-15-02680-s001.zip]

Archive with 1 entries (1 files):
- pharmaceutics-2709580-supplementary.pdf
